# Supplementary material for: Let-7 microRNA-binding-site polymorphism in the 3′UTR of KRAS and colorectal cancer outcome: a systematic review and meta-analysis
Source: Cancer Med. 2014 Jun 2;3(5):1385–95. doi: 10.1002/cam4.279 (PMC4302689; doi:10.1002/cam4.279)
Supplement: Supplementary file 2 [file cam40003-1385-SD2.txt]

FigureS1. Forestplots for thesubgroup analyses of theassociation between KRAS-LCS6 
and overallsurvivalfor patients lacking a somaticKRAS mutation.  FigureS2. Forestplots for thesubgroup analyses of theassociation between KRAS-LCS6 
and progression-freesurvivalfor patients lacking a somaticKRAS mutation.  
